# Supplementary material for: Tip Lesion Most Frequent FSGS Variant Related to COVID-19 Vaccine: Two Case Reports and Literature Review
Source: Vaccines (Basel). 2024 Jan 8;12(1):62. doi: 10.3390/vaccines12010062 (PMC10821173; doi:10.3390/vaccines12010062)
Supplement: Supplementary file 1 [file vaccines-12-00062-s001.zip]

Archive with 1 entries (1 files):
- vaccines-2701296-supplementary.pdf
